# Supplementary material for: Tetracycline Molecularly Imprinted Fluorescent Sensor Based on Tomato Stalk-Derived Carbon Dots
Source: Sensors (Basel). 2025 Nov 15;25(22):6993. doi: 10.3390/s25226993 (PMC12656203; doi:10.3390/s25226993)
Supplement: Supplementary file 1 [file sensors-25-06993-s001.zip]

Archive with 1 entries (1 files):
- sensors-3952688-supplementary.pdf
